# Supplementary material for: Whole-Body MRI Screening for Carriers of Germline TP53 Mutations—A Systematic Review and Meta-Analysis
Source: J Clin Med. 2024 Feb 21;13(5):1223. doi: 10.3390/jcm13051223 (PMC10931931; doi:10.3390/jcm13051223)
Supplement: Supplementary file 1 [file jcm-13-01223-s001.zip]

Archive with 1 entries (1 files):
- jcm-2863329-supplementary.pdf
